# Supplementary material for: Butyrate Protects against SARS-CoV-2-Induced Tissue Damage in Golden Hamsters
Source: Int J Mol Sci. 2023 Sep 16;24(18):14191. doi: 10.3390/ijms241814191 (PMC10532055; doi:10.3390/ijms241814191)
Supplement: Supplementary file 1 [file ijms-24-14191-s001.zip]

Archive with 1 entries (1 files):
- ijms-2580951-supplementary.pdf
